# Supplementary material for: The global, regional, and national burden of stomach cancer among adolescents and young adults in 204 countries and territories, 1990–2019: A population-based study
Source: Front Public Health. 2023 Feb 24;11:1079248. doi: 10.3389/fpubh.2023.1079248 (PMC9998989; doi:10.3389/fpubh.2023.1079248)
Supplement: Supplementary file 1 [file Data_Sheet_1.ZIP]

Archive with 2 entries (2 files):
- supplementary file/Supplementary figures.pdf
- supplementary file/Supplementary tables.pdf
